# Supplementary material for: Ontogeny of postgenital leaf sheath fusion in Commelina erecta L. (Commelinaceae)
Source: Planta. 2026 May 30;264(1):8. doi: 10.1007/s00425-026-05029-4 (PMC13222315; doi:10.1007/s00425-026-05029-4)
Supplement: Supplementary file 2 — Supplementary file2 (XLS 7 KB) [file 425_2026_5029_MOESM2_ESM.xls]

## Sheet: Sheet1
	Nucleotide Sequence	Protein Sequence
CeKN1	GGTCAAATTCAGGGAAGAGCTAACAAGGCCATTGCAAGAGGCCATGGATTTTCTGAGGAGAGTGGAAACTCAGCTCAGCTCTCTCTCAATCACACCACCAGCATCCTTTCGATCCTTATCAACTGATGAGAAATTTGGTTCATCTGACGACGACCAAGAGGGTAGTGGAGGAGAAACTGAGCACCCTGAGCTTGATACTAGTGCTGAAGATCGTGAGCTGAAGCTTCATCTCCTGAAGAAATACAGCGGATATTTGAGCAGTCTCAAGCAGGAGCTTTCCAAGAAGAAGAAGAAAGGGAAACTTCCCAAGGATGCCCGGCAACAACTGCTCAACTGGTGGGAGCTGCATTACAAATGGCCATATCCATCTGAGACTCAGAAGCAGGCATTGGCTGAGTC…	VKFREELTRPLQEAMDFLRRVETQLSSLSITPPASFRSLSTDEKFGSSDDDQEGSGGETEHPELDTSAEDRELKLHLLKKYSGYLSSLKQELSKKKKKGKLPKDARQQLLNWWELHYKWPYPSETQKQALAESTGLDLKQINNWFINQRT
